# Supplementary material for: Machine Learning Predicting Optimal Preparation of Silica-Coated Gold Nanorods for Photothermal Tumor Ablation
Source: Nanomaterials (Basel). 2023 Mar 12;13(6):1024. doi: 10.3390/nano13061024 (PMC10059579; doi:10.3390/nano13061024)
Supplement: Supplementary file 1 [file nanomaterials-13-01024-s001.zip]

Archive with 1 entries (1 files):
- nanomaterials-2232531-supplementary.pdf
